# Supplementary material for: Extracellular vesicles from human urine-derived stem cells prevent osteoporosis by transferring CTHRC1 and OPG
Source: Bone Res. 2019 Jun 26;7:18. doi: 10.1038/s41413-019-0056-9 (PMC6594995; doi:10.1038/s41413-019-0056-9)
Supplement: Supplementary file 2 — Supplementary Table 1 [file 41413_2019_56_MOESM2_ESM.xlsx]

## Sheet: Young-1
	4-year-old boy
	Hepatic function test
	Projects	Measured Value	Reference value	Units
	TP	63.6	65.0-85.0	g/L
	ALB	41.7	40.0-55.0	g/L
	GLOB	21.9	20.0-40.0	g/L
	A/G	1.9	1.2-2.4
	TBil	5.4	1.7-17.1	μmol/L
	Dbil	1.9	0.0-6.8	μmol/L
	TBA	10	0-12.0	μmol/L
	AST	15.9	7.0-40.0	U/L
	ALT	34.4	13.0-35.0	U/L
	Renal function test
	UREA	4.48	2.60-7.50	mmol/L
	CREA	51.4	41.0-111.0	μmol/L
	UA	349.5	155.0-357.0	μmol/L
	Urine routine test
	Projects	Measured Value	Normal Value	Units
	Color	light yellow	light yellow--yellow
	clarity	Clear	Clear
	SG	1.01	1.005-1.030
	PH	7	4.5-8.0
	ERY	Negative	Negative	cells/μL
	LEU	Negative	Negative	cells/μL
	GLU	Negative	Negative	mmol/L
	KET	Negative	Negative	mmol/L
	PRO	Negative	Negative	g/L
	BIL	Negative	Negative	μmol/L
	UBG	Normal	Normal	μmol/L
	NIT	Negative	Negative
	VC	0		mmol/L

## Sheet: Young-2
	5-year-old boy
	Hepatic function test
	Projects	Measured Value	Reference value	Units
	TP	69.2	65.0-85.0	g/L
	ALB	45.7	40.0-55.0	g/L
	GLOB	23.5	20.0-40.0	g/L
	A/G	1.9	1.2-2.4
	TBil	6	1.7-17.1	μmol/L
	Dbil	3.6	0.0-6.8	μmol/L
	TBA	1.5	0-12.0	μmol/L
	AST	26.9	7.0-40.0	U/L
	ALT	27.4	13.0-35.0	U/L
	Renal function test
	UREA	4.16	2.60-7.50	mmol/L
	CREA	54.7	41.0-111.0	μmol/L
	UA	112.4	155.0-357.0	μmol/L
	Urine routine test
	Projects	Measured Value	Normal Value	Units
	Color	light yellow	light yellow--yellow
	clarity	Clear	Clear
	SG	1.01	1.005-1.030
	PH	5	4.5-8.0
	ERY	Negative	Negative	cells/μL
	LEU	Negative	Negative	cells/μL
	GLU	Negative	Negative	mmol/L
	KET	Negative	Negative	mmol/L
	PRO	Negative	Negative	g/L
	BIL	Negative	Negative	μmol/L
	UBG	Normal	Normal	μmol/L
	NIT	Negative	Negative
	VC	0		mmol/L

## Sheet: Young-3
	3-year-old girl
	Hepatic function test
	Projects	Measured Value	Reference value	Units
	TP	67.5	65.0-85.0	g/L
	ALB	41.6	40.0-55.0	g/L
	GLOB	25.9	20.0-40.0	g/L
	A/G	1.6	1.2-2.4
	TBil	3.2	1.7-17.1	μmol/L
	Dbil	1.3	0.0-6.8	μmol/L
	TBA	5	0-12.0	μmol/L
	AST	83.2	7.0-40.0	U/L
	ALT	25.8	13.0-35.0	U/L
	Renal function test
	UREA	4.56	2.60-7.50	mmol/L
	CREA	45	41.0-111.0	μmol/L
	UA	235.2	155.0-357.0	μmol/L
	Urine routine test
	Projects	Measured Value	Normal Value	Units
	Color	light yellow	light yellow--yellow
	clarity	Clear	Clear
	SG	1.02	1.005-1.030
	PH	6	4.5-8.0
	ERY	Negative	Negative	cells/μL
	LEU	Negative	Negative	cells/μL
	GLU	Negative	Negative	mmol/L
	KET	Negative	Negative	mmol/L
	PRO	Negative	Negative	g/L
	BIL	Negative	Negative	μmol/L
	UBG	Normal	Normal	μmol/L
	NIT	Negative	Negative
	VC	0		mmol/L

## Sheet: Adult-1
	24-year-old man
	Hepatic function test
	Projects	Measured Value	Reference value	Units
	TP	73.3	65.0-85.0	g/L
	ALB	17.7	40.0-55.0	g/L
	GLOB	25.6	20.0-40.0	g/L
	A/G	1.9	1.2-2.4
	TBil	9.6	1.7-17.1	μmol/L
	Dbil	6	0.0-6.8	μmol/L
	TBA	9.1	0-12.0	μmol/L
	AST	10.6	7.0-40.0	U/L
	ALT	17.3	13.0-35.0	U/L
	Renal function test
	UREA	1.07	2.60-7.50	mmol/L
	CREA	88	41.0-111.0	μmol/L
	UA	331.4	155.0-357.0	μmol/L
	Urine routine test
	Projects	Measured Value	Normal Value	Units
	Color	light yellow	light yellow--yellow
	clarity	Clear	Clear
	SG	1.025	1.005-1.030
	PH	5	4.5-8.0
	ERY	Negative	Negative	cells/μL
	LEU	Negative	Negative	cells/μL
	GLU	Negative	Negative	mmol/L
	KET	Negative	Negative	mmol/L
	PRO	Negative	Negative	g/L
	BIL	Negative	Negative	μmol/L
	UBG	Normal	Normal	μmol/L
	NIT	Negative	Negative
	VC	0		mmol/L

## Sheet: Adult-2
	25-year-old man
	Hepatic function test
	Projects	Measured Value	Reference value	Units
	TP	75.1	65.0-85.0	g/L
	ALB	48.2	40.0-55.0	g/L
	GLOB	26.9	20.0-40.0	g/L
	A/G	1.8	1.2-2.4
	TBil	6.5	1.7-17.1	μmol/L
	Dbil	3.9	0.0-6.8	μmol/L
	TBA	9.2	0-12.0	μmol/L
	AST	13.8	7.0-40.0	U/L
	ALT	16.4	13.0-35.0	U/L
	Renal function test
	UREA	6.29	2.60-7.50	mmol/L
	CREA	101.7	41.0-111.0	μmol/L
	UA	434.1	155.0-357.0	μmol/L
	Urine routine test
	Projects	Measured Value	Normal Value	Units
	Color	light yellow	light yellow--yellow
	clarity	Clear	Clear
	SG	1.02	1.005-1.030
	PH	6	4.5-8.0
	ERY	2+（50）	Negative	cells/μL
	LEU	Negative	Negative	cells/μL
	GLU	Negative	Negative	mmol/L
	KET	Negative	Negative	mmol/L
	PRO	Negative	Negative	g/L
	BIL	Negative	Negative	μmol/L
	UBG	Normal	Normal	μmol/L
	NIT	Negative	Negative
	VC	0		mmol/L

## Sheet: Adult-3
	28-year-old woman
	Hepatic function test
	Projects	Measured Value	Reference value	Units
	TP	70.8	65.0-85.0	g/L
	ALB	46.9	40.0-55.0	g/L
	GLOB	23.9	20.0-40.0	g/L
	A/G	2	1.2-2.4
	TBil	8.6	1.7-17.1	μmol/L
	Dbil	4.2	0.0-6.8	μmol/L
	TBA	4.9	0-12.0	μmol/L
	AST	28.2	7.0-40.0	U/L
	ALT	30.2	13.0-35.0	U/L
	Renal function test
	UREA	4.03	2.60-7.50	mmol/L
	CREA	59	41.0-111.0	μmol/L
	UA	221.8	155.0-357.0	μmol/L
	Urine routine test
	Projects	Measured Value	Normal Value	Units
	Color	light yellow	light yellow--yellow
	clarity	Clear	Clear
	SG	1.03	1.005-1.030
	PH	6	4.5-8.0
	ERY	Negative	Negative	cells/μL
	LEU	Negative	Negative	cells/μL
	GLU	Negative	Negative	mmol/L
	KET	Negative	Negative	mmol/L
	PRO	Negative	Negative	g/L
	BIL	Negative	Negative	μmol/L
	UBG	Normal	Normal	μmol/L
	NIT	Negative	Negative
	VC	0		mmol/L

## Sheet: Old-1
	65-year-old man
	Hepatic function test
	Projects	Measured Value	Reference value	Units
	TP	67	65.0-85.0	g/L
	ALB	40.8	40.0-55.0	g/L
	GLOB	26.2	20.0-40.0	g/L
	A/G	1.6	1.2-2.4
	TBil	8.4	1.7-17.1	μmol/L
	Dbil	4.6	0.0-6.8	μmol/L
	TBA	4.8	0-12.0	μmol/L
	AST	18.8	7.0-40.0	U/L
	ALT	17.7	13.0-35.0	U/L
	Renal function test
	UREA	3.9	2.60-7.50	mmol/L
	CREA	85.6	41.0-111.0	μmol/L
	UA	280.8	155.0-357.0	μmol/L
	Urine routine test
	Projects	Measured Value	Normal Value	Units
	Color	light yellow	light yellow--yellow
	clarity	Clear	Clear
	SG	1.01	1.005-1.030
	PH	6	4.5-8.0
	ERY	Negative	Negative	cells/μL
	LEU	Negative	Negative	cells/μL
	GLU	Negative	Negative	mmol/L
	KET	Negative	Negative	mmol/L
	PRO	Negative	Negative	g/L
	BIL	Negative	Negative	μmol/L
	UBG	Normal	Normal	μmol/L
	NIT	Negative	Negative
	VC	0		mmol/L

## Sheet: Old-2
	63-year-old woman
	Hepatic function test
	Projects	Measured Value	Reference value	Units
	TP	74.2	65.0-85.0	g/L
	ALB	43.3	40.0-55.0	g/L
	GLOB	30.9	20.0-40.0	g/L
	A/G	1.4	1.2-2.4
	TBil	3.8	1.7-17.1	μmol/L
	Dbil	2	0.0-6.8	μmol/L
	TBA	6.1	0-12.0	μmol/L
	AST	8.5	7.0-40.0	U/L
	ALT	23.3	13.0-35.0	U/L
	Renal function test
	UREA	6.72	2.60-7.50	mmol/L
	CREA	99.4	41.0-111.0	μmol/L
	UA	333.6	155.0-357.0	μmol/L
	Urine routine test
	Projects	Measured Value	Normal Value	Units
	Color	light yellow	light yellow--yellow
	clarity	Clear	Clear
	SG	1.02	1.005-1.030
	PH	5.5	4.5-8.0
	ERY	Negative	Negative	cells/μL
	LEU	Negative	Negative	cells/μL
	GLU	Negative	Negative	mmol/L
	KET	Negative	Negative	mmol/L
	PRO	Negative	Negative	g/L
	BIL	Negative	Negative	μmol/L
	UBG	Normal	Normal	μmol/L
	NIT	Negative	Negative
	VC	0		mmol/L

## Sheet: Old-3
	78-year-old woman
	Hepatic function test
	Projects	Measured Value	Reference value	Units
	TP	75.6	65.0-85.0	g/L
	ALB	48.8	40.0-55.0	g/L
	GLOB	26.8	20.0-40.0	g/L
	A/G	1.8	1.2-2.4
	TBil	9.9	1.7-17.1	μmol/L
	Dbil	4.5	0.0-6.8	μmol/L
	TBA	2.5	0-12.0	μmol/L
	AST	12.5	7.0-40.0	U/L
	ALT	17.5	13.0-35.0	U/L
	Renal function test
	UREA	5.14	2.60-7.50	mmol/L
	CREA	83	41.0-111.0	μmol/L
	UA	204.7	155.0-357.0	μmol/L
	Urine routine test
	Projects	Measured Value	Normal Value	Units
	Color	light yellow	light yellow--yellow
	clarity	Clear	Clear
	SG	1.02	1.005-1.030
	PH	6	4.5-8.0
	ERY	Negative	Negative	cells/μL
	LEU	Negative	Negative	cells/μL
	GLU	Negative	Negative	mmol/L
	KET	Negative	Negative	mmol/L
	PRO	Negative	Negative	g/L
	BIL	Negative	Negative	μmol/L
	UBG	Normal	Normal	μmol/L
	NIT	Negative	Negative
	VC	0		mmol/L
